# Supplementary material for: Local Anesthetic Plasma Concentrations as a Valuable Tool to Confirm the Diagnosis of Local Anesthetic Systemic Toxicity? A Report of 10 Years of Experience
Source: Pharmaceutics. 2022 Mar 26;14(4):708. doi: 10.3390/pharmaceutics14040708 (PMC9025106; doi:10.3390/pharmaceutics14040708)
Supplement: Supplementary file 1 [file pharmaceutics-14-00708-s001.zip]

Archive with 1 entries (1 files):
- pharmaceutics-1568346-supplementary.pdf
